# Supplementary material for: Effects of Ammonia Stress on the Antioxidant, Ferroptosis, and Immune Response in the Liver of Golden Pompano Trachinotus ovatus
Source: Antioxidants (Basel). 2025 Mar 31;14(4):419. doi: 10.3390/antiox14040419 (PMC12024250; doi:10.3390/antiox14040419)
Supplement: Supplementary file 1 [file antioxidants-14-00419-s001.zip]

Archive with 1 entries (1 files):
- antioxidants-3529021-supplementary.pdf
